# Supplementary material for: Rigid Schiff Base Complex Supermolecular Aggregates as a High-Performance pH Probe: Study on the Enhancement of the Aggregation-Caused Quenching (ACQ) Effect via the Substitution of Halogen Atoms
Source: Int J Mol Sci. 2022 Jun 2;23(11):6259. doi: 10.3390/ijms23116259 (PMC9181572; doi:10.3390/ijms23116259)
Supplement: Supplementary file 1 [file ijms-23-06259-s001.zip]

Archive with 1 entries (1 files):
- ijms-1733128-SI.pdf
